# Supplementary material for: Dietary and Nutraceutical Interventions as an Adjunct to Non-Surgical Periodontal Therapy—A Systematic Review
Source: Nutrients. 2023 Mar 22;15(6):1538. doi: 10.3390/nu15061538 (PMC10052653; doi:10.3390/nu15061538)
Supplement: Supplementary file 1 [file nutrients-15-01538-s001.zip]

Archive with 1 entries (1 files):
- nutrients-2268565-supplementary.pdf
